# Supplementary material for: Junin Virus Activates p38 MAPK and HSP27 Upon Entry
Source: Front Cell Infect Microbiol. 2022 Apr 7;12:798978. doi: 10.3389/fcimb.2022.798978 (PMC9022028; doi:10.3389/fcimb.2022.798978)
Supplement: Supplementary Table 1 — All RPPA results. RPPA results for JUNV XJ13 (XJ) and Candid#1 (CD) compared to mock infected cells. Changes highlighted in yellow (decreased phosphorylation) or blue (increased phosphorylation) have at least a 1.2 fold change and a p ≤ 0.05 as measured by a t-test. [file Table_1.xlsx]

## Sheet: Fold change
		Fold Change
		Candid #1 versus Mock				XJ13 versus Mock
Description	Uniprot	1h	3h	8h	24h	1h	3h	8h	24h
4EBP1 S65	Q13541	1.2397	0.778357	0.772203	0.785524	1.00658	0.956165	1.05036	0.962157
Akt S473	P31749	0.826543	2.17801	1.07122	0.810277	0.869315	1.27715	1.19612	0.647613
Akt T308	P317549	1.0455	1.12435	0.864682	0.667122	0.987285	1.00874	1.23615	0.529131
ALK Y1586	Q9UM73	1.02392	0.980835	0.985111	0.984672	1.04558	1.01141	1.04148	1.03042
ALK Y1604	Q9UM73	1.08584	0.937795	0.926545	0.957872	1.01541	0.945692	1.02761	0.934101
ATG5	Q9H1Y0	1.0695	0.924837	0.868446	0.878991	1.02395	1.00344	1.06597	0.929015
Aurora A T288/B T232/C T198	Q14695	1.02734	1.15768	0.985447	0.645562	1.16994	1.03869	1.25602	0.816928
B Raf S445	P15056	1.09394	0.958701	0.839609	0.946828	1.01331	1.02291	1.06662	0.934782
BAD S112	Q92934	1.03692	0.848325	0.862118	1.10197	0.900057	1.01228	0.950754	0.891435
BAD S136	Q92934	0.974641	1.14566	0.969155	0.928214	1.01844	1.09831	1.03257	0.925067
Bcl_2 S70	P10415	0.982457	1.02832	1.05155	0.996887	1.04365	1.03296	1.01299	1.02185
Beclin 1	Q14457	1.31247	0.759372	0.76004	0.859492	1.0804	0.831401	1.00989	1.01508
Cleaved Caspase 3 D175	P42574	1.0199	1.19215	1.4384	1.18605	1.09624	1.04503	1.03444	0.879379
Cleaved Caspase 6 D162	P55212	1.09145	0.947423	0.945119	0.988812	1.09741	1.0103	0.988945	1.0003
Cleaved Caspase 7 D198	P55210	1.60367	1.13645	0.952667	1.15561	1.3292	1.30295	1.02984	1.0387
Cleaved Caspase 9 D315	P55211	1.07406	0.872966	0.963628	0.921441	1.03588	0.942864	0.878757	0.95775
Cleaved PARP D214	P09874	1.13064	0.922284	0.892132	1.09325	1.06578	0.983018	0.889409	0.907748
Cofilin S3	P23528	1.05437	1.09735	0.97452	0.82388	0.992466	1.01187	0.955591	1.01425
cPLA2 S505	P47712	1.10498	0.98924	0.861291	0.915759	1.06705	1.0853	0.957306	0.972845
cRaf S338	P04049	1.00145	1.07664	1.00127	0.958148	1.08398	1.07848	0.98883	0.93846
EGFR Y1068	P00533	1.18807	1.0117	1.20922	1.09918	0.96949	1.01172	1.0333	1.21827
EGFR Y1148	P00533	1.04903	0.993322	0.947328	0.957683	1.03687	1.07297	1.10044	1.0245
EGFR Y1173	P00533	1.14213	0.95889	0.971865	0.986755	1.01228	0.973473	1.02773	1.0424
EGFR Y992	P00533	1.05775	1.37403	0.845843	0.971169	1.06804	1.12369	1.04623	1.12824
elF4E S209	P06730	1.33476	1.04566	0.929675	0.879475	1.24056	1.28656	1.18522	0.900594
elF4G S1108	Q04637	1.24748	0.810284	0.743155	0.989739	1.10655	0.998835	1.02609	0.987822
Elk1 S383	P19419	0.918036	0.98611	0.916437	0.989768	0.930801	0.93434	0.897203	0.964028
ErbB2 Y1248	P04626	1.00191	1.01818	1.08974	0.974706	1.02713	1.00965	0.981709	0.987314
ErbB3 Y1289	P21860	1.03453	1.00704	0.986157	0.797489	0.999533	1.034	0.974458	0.89793
ERK 1-2 T202/Y204	P27361	0.622578	4.36395	1.59208	3.34122	0.976682	1.96007	1.38494	2.55762
FADD S194	Q13158	1.15946	0.965262	0.825444	0.660832	1.10448	1.04161	0.960233	0.823593
GSK-3b S9	P49841	0.972827	1.10011	0.985443	0.804826	0.874846	0.972713	1.02541	0.740974
Jak1 Y1022/1023	P23458	0.993951	0.935927	0.921635	0.986884	1.01497	0.99514	0.957416	1.00718
Jak2 Y1007	Q60674	0.965369	0.966586	1.00077	0.883739	0.884478	0.915619	0.986577	0.943217
LC3B	Q9GZQ8	1.0467	0.894913	0.81336	0.835363	1.03318	1.01057	0.928916	0.923391
MARCKS S152/156	P29966	0.96923	0.924422	0.903043	0.921933	0.956221	0.995483	1.09566	1.13465
MEK 1-2 S217/221	Q02750	1.10043	1.06327	0.876799	0.877812	1.07864	1.04797	0.99053	0.908343
Met Y1234 1235	P08581	1.06572	1.01888	0.928716	0.905334	1.03075	1.06985	1.05737	0.949234
MSK1 S360	O75582	1.02549	0.897833	0.934637	1.02828	0.930328	0.877632	1.04624	1.06172
Mst1 T183 Mst2 T180	Q13043	1.00841	0.983494	0.893922	0.942039	0.960565	1.05081	1.13243	1.03493
mTOR S2448	P42345	1.13794	0.853079	0.843887	0.792647	1.03313	0.924732	1.0216	0.860879
NFkB p65 S536	Q04206	1.9337	1.03977	0.886464	1.05462	1.55327	1.14906	1.0641	0.973315
NPM T199	P06748	0.998041	0.951692	0.933407	0.914821	0.984301	0.963668	1.01132	0.949635
p27 T187	P46527	0.934907	0.912624	0.887317	0.857756	0.903955	0.894243	0.973171	0.90988
p38 MAPK T180/Y182	Q16539	1.95017	0.871174	0.839832	0.885174	1.38214	0.937911	0.970767	0.914981
p70S6 T389	P23443	1.24027	0.873834	0.777637	0.841094	1.10148	0.970663	1.12778	0.93719
p90 RSK T359/S363	Q15418	0.927146	0.892784	0.892289	1.01541	0.832761	0.883022	0.912044	0.993718
PDK1 S241	O15530	1.09541	0.926312	0.86646	0.804147	1.04691	1.0337	0.994792	0.8766
PKA C T197	P17612	1.01878	1.09041	0.931619	0.879577	1.02721	1.0529	1.10089	0.958821
PKC alpha S657	P17252	1.05509	1.15873	0.908492	0.855984	1.07014	1.07581	1.14835	1.04157
PKC delta T505	Q05655	1.01625	1.02992	0.92316	0.848542	0.937152	0.982822	1.21267	0.745687
PKC zeta lambda T410/403	P05129	1.01685	1.24412	0.920702	0.908104	1.0581	1.19505	1.24684	1.09892
Raf S259	P04049	1.13703	0.929466	0.813223	0.75177	1.03478	1.0389	0.992804	0.848126
Rb S780	P06400	1.09712	0.933098	0.878935	0.835719	1.01117	1.02479	1.08036	0.983104
S6 Ribosomal Protein S235/236	P62753	1.37299	0.661583	0.765816	0.936321	1.06478	0.952396	1.10878	1.04589
SAPK/JNK T183/Y185	P45983	1.26769	1.1023	0.958761	0.825323	1.12625	1.03381	1.10769	0.926753
Stat1 Y701	P42224	1.02147	0.952073	0.966345	1.15353	1.02388	0.932947	1.01401	1.06923
Stat3 S727	P40763	1.02532	0.896922	0.824442	1.02002	0.965495	1.01456	1.01851	0.991563
Stat3 Y705	P40763	0.951678	0.8446	0.906156	1.1587	1.2911	0.973635	1.0655	1.10501
Stat4 Y693	Q14765	1.05517	0.931507	0.908597	0.909785	0.962759	0.963251	0.993686	0.972718
Stat5 Y694	P42229	1.17806	1.04133	0.904684	0.889379	1.02933	1.0376	1.05711	0.897441
Stat6 Y641	P42226	1.10224	0.96592	0.861932	0.948709	0.994606	0.985478	1.02216	0.9067
VASP S157	P50552	1.13565	0.960376	0.869018	0.900605	0.944868	1.01726	0.997678	0.948256
Acetyl CoA S79	Q13085	1.05778	0.769413	0.953361	0.817657	0.86575	1.11579	1.24532	0.933856
AMPKa T172	Q13131	0.994166	0.970712	1.14525	0.951789	1.00819	0.969469	1.12725	1.04732
AMPKb1 S108	Q9Y478	1.05823	0.90699	0.955142	0.919422	0.989885	1.01457	1.04447	0.964031
A_Raf S299	P10398	1.10865	0.557038	0.747905	3.9093	0.749078	0.816462	0.88601	3.73502
ASK1 S83	Q99683	1.0404	0.890193	0.856631	0.722361	0.913795	0.924249	1.39485	0.566715
Beta Catenin S33/37/T41	P35222	1.00535	0.989509	0.898804	0.831896	0.984826	1.00481	1.00219	0.885927
Chk_1 S345	O14757	1.04638	0.929874	0.805785	0.870115	1.08143	1.02544	0.95662	0.92528
c_kit Y703	P10721	0.985836	1.01173	1.04275	0.991509	1.01719	1.05853	1.05955	1.00431
Cyclin D1 T286	P24385	1.04514	0.910013	0.853238	0.93898	0.826741	0.987311	0.962874	0.924254
Histone H3 S10	Q16695	0.969957	0.953543	0.822512	0.559493	1.03787	1.00136	1.18088	0.840301
Histone H3 S28	Q16695	1.01879	0.940374	0.84789	0.752214	1.03742	0.991569	1.06017	0.889402
HSP27 S82	P04792	2.08758	0.76462	0.693557	1.22686	1.47952	1.11288	0.942639	0.935834
HSP90a T5/7	P07900	1.04166	0.832097	0.769591	0.854678	0.974589	0.992186	1.02277	0.990874
IGF1 Rec Y1131/Insulin Rec Y1146	P08069	0.986165	1.00084	0.879985	0.839937	0.881972	0.994126	1.00125	0.963287
IL_10	P22301	1.02052	0.949192	0.934361	0.966361	0.954797	0.980175	0.977739	0.955204
IL_6	P05231	1.04492	0.928406	0.881307	0.928297	1.0102	0.998778	0.970742	0.96502
IL_8	P10145	1.02407	0.897808	0.858493	0.876403	0.909973	1.01593	0.940284	0.93648
iNOS	P29477	1.05941	0.941766	0.942828	0.870663	0.912938	0.996762	1.11111	1.01212
LIMK1 T508/LIMK2 T505	P53667	1.05672	0.999208	0.875926	0.872303	1.00276	1.01702	1.06843	0.982116
MDM2 S166	Q00987	1.1733	0.848663	0.8293	0.851276	0.981372	1.0078	1.10669	0.972253
MMP-11	P24347	0.963066	0.92118	0.873804	0.880926	0.910231	0.942765	0.955144	0.90268
SEK1_MMK4 S80	P45985	0.980502	0.959768	0.861392	0.903071	0.961349	1.04374	1.00723	0.955574
MMP-9	P14780	1.08181	0.907491	0.851457	0.84989	0.950117	0.975288	0.884747	0.93841
MPO	P05164	1.29916	0.818507	0.764451	0.576342	0.855742	0.820308	1.35228	0.130359
p53 S15	P04637	1.02447	0.924801	0.777025	0.814834	0.814195	0.897472	0.850361	1.09698
p90RSK S380	Q15418	0.966377	1.24114	1.02688	1.24985	0.903001	1.04236	1.02154	1.19159
PDGFR Y716	P09619	1.04069	0.926264	0.920011	0.926201	0.939706	0.93239	0.941319	0.983906
PDGFR Y751	P09619	1.18171	0.946222	0.928889	0.793685	1.01977	1.01602	1.01849	0.972554
PI3K p110	P42336	0.889997	0.929622	0.778022	0.890019	0.889022	0.995006	1.0506	0.966757
PLCg1	P19174	1.13857	0.958706	0.878592	0.949836	1.08417	1.04923	1.04432	1.04265
Protein Phoshatase 1 Beta	P62140	1.04385	0.899613	0.844278	0.949443	0.973563	0.978174	0.934891	1.07594
PTEN S380	P60484	1.11274	0.894573	0.860199	0.876588	1.04792	0.993113	1.03879	0.987405
Ron Y1353	Q04912	1.12227	1.00814	0.852042	0.872079	0.988379	1.02541	0.969473	0.955272
SHIP1 Y1020	Q92835	1.10825	1.06748	0.939994	0.836004	1.07972	1.16645	1.04329	0.933264
Phospho-Smad1 (Ser463/465)/ Smad5 (Ser463/465)/ Smad9 (Ser465/467)	Q15797	1.00582	0.968257	0.846292	1.40894	1.15484	1.05779	1.15804	1.22745
Smad2 S245/250/255	Q15796	1.28071	0.974995	0.853274	0.927258	1.08649	1.16324	1.08611	1.00875
Smad2 S46/467	Q15796	1.17093	0.986017	0.881415	0.860861	0.992161	1.10972	1.06724	0.997586
SOCS1	O15524	1.33583	0.831647	0.85724	0.65167	1.08141	0.847437	1.14341	0.805048
SOCS3	O14543	1.29536	0.806749	0.769686	0.883558	1.14431	1.01112	0.881731	0.893956
Src Y527	P12931	1.1006	0.905097	0.848173	0.879682	1.01795	0.995378	1.02839	1.05469
Src Family Y416	P06241	1.26139	0.965036	0.865359	0.984146	1.07737	1.05954	1.13167	1.07387
VEGFR2 Y1175	P35968	0.991188	0.954594	0.899704	0.917943	0.952409	0.999994	0.992808	0.984261
VEGFR2 Y996	P35968	1.15376	1.04159	0.908784	0.899773	1.05444	1.10146	1.13465	0.970128
Wnt5 a/b	P41221	1.06915	0.942839	0.901848	0.925747	1.06035	0.994656	0.984117	1.0145
IRS-1 S612	P35568	1.17256	0.778008	0.717161	0.875607	0.980456	0.928753	1.02865	0.920859
Ras_GRF1 S916	P27671	1.1215	0.920608	0.799971	0.867066	0.996328	0.98495	0.953558	0.956455
IkappaB alpha S32/36	P25963	1.04359	0.838877	0.789939	0.763299	0.986244	0.91595	0.906874	0.818221
LAMP-2	P13473	1.03927	0.832476	0.700745	0.710797	0.975294	0.939412	0.910197	0.788783
S100A7 Calcium BP	P31151	0.99787	0.881182	0.905602	0.934299	0.816813	0.846281	0.908418	0.921384
Ubiquitin	P62979	1.07991	0.851878	0.774973	0.691061	0.992811	1.14475	1.04203	0.971367
